# Supplementary material for: Type 1 classical dendritic cells govern long-term cardiac allograft acceptance
Source: J Clin Invest. 2025 Jul 8;135(18):e192811. doi: 10.1172/JCI192811 (PMC12435831; doi:10.1172/JCI192811)
Supplement: Supporting data values [file jci-135-192811-s197.xlsx]

## Sheet: Fig.1C
cDC1s (percent CD45+ cells)				cDC1s (percent total cDCs)
CSB	CSA			CSB	CSA
0.295138	0.042331			30.9783	8.7662
0.200142	0.088598			16.8022	11.11
0.528821	0.020814			34.7826	2.521

## Sheet: Fig.1E
#GFP+ cells per 20X field			Percent PDL1+ cDCs			#PDL1+ cDCs per 20X field
CSB	CSA		CSB	CSA		CSB	CSA
27	7.66667		53.0864	26.087		14.3333	2
52	13.3333		62.8205	20		32.6667	2.66667
43.6667	10.3333		29.0076	19.3548		12.6667	2
78.3333	7.33333		42.5532	4.5455		33.3333	0.333333
23.3333	11.6667		27.1429	8.5714		6.33333	1
31.6667			10.5263			3.33333

## Sheet: Fig.1H
#CD4 cells per 20X field			#CD8 cells per 20X field
WT	Irf8 +32-/-		WT	Irf8 +32-/-
5	47		10.6667	50.6667
22.3333	105.667		13	95.3333
18.3333	85.6667		8.66667	66.6667

## Sheet: Supp. Fig.2C
CD4 T-cells per 20X field				CD8 T-cells per 20X field
WT	1+2+3	Irf8 +32-/-		WT	1+2+3	Irf8 +32-/-
4.33333	3	55.6667		14.6667	1	75
14.6667	4	42.3333		9	9.5	75.5
11.6667	5.5	23.3333		1.66667	5	73.3333
15.3333	5.5	120		9.66667	0	169
6	0.5	89.5		3.66667	5.66667	167
9	5	33		5.66667	18.3333	37.6667
0	5	56		8	10.6667	82
	7.5	43			2.5	150.667
		7			10	14
		78				69

## Sheet: Supp. Fig.2D
Percent Foxp3+ CD4 cells
WT	Irf8 +32-/-
100	42.553
67	40.63
79.71	44.358
